# Supplementary material for: Factors Influencing Acceptance of Grasshoppers and Other Insects as Food: A Comparison between Two Cities in Malaysia
Source: Foods. 2022 Oct 20;11(20):3284. doi: 10.3390/foods11203284 (PMC9601470; doi:10.3390/foods11203284)
Supplement: Supplementary file 1 [file foods-11-03284-s001.zip]

Archive with 1 entries (1 files):
- foods-1920045-supplementary.pdf
